# Supplementary material for: Investigation of Fructus sophorae extract’s therapeutic mechanism in atrophic vaginitis based on network pharmacology and experimental validation
Source: Front Pharmacol. 2025 May 8;16:1571976. doi: 10.3389/fphar.2025.1571976 (PMC12095276; doi:10.3389/fphar.2025.1571976)
Supplement: Supplementary file 1 [file DataSheet1.zip]

Archive with 4 entries (3 files):
- original data/
- original data/Experimental validation of selected raw data.xlsx
- original data/Network pharmacology section raw data.docx
- original data/Western blot.docx
