# Supplementary material for: Investigation of Fructus sophorae extract’s therapeutic mechanism in atrophic vaginitis based on network pharmacology and experimental validation
Source: Front Pharmacol. 2025 May 8;16:1571976. doi: 10.3389/fphar.2025.1571976 (PMC12095276; doi:10.3389/fphar.2025.1571976)
Supplement: Supplementary file 1 [file DataSheet1.zip › original data/Experimental validation of selected raw data.xlsx]

## Sheet: n≥10
Groups	Vaginal PH			Vaginal Health Score			Vagina index	Uterus index	Weight of rats		Elisa
	Day 3	Day 7	Day 14	Day 3	Day 7	Day 14	（×10^2）	（×10^2）	molding	pre- and post-dose	OD(E2)	C(E2)	OD(P)	C(P)	OD(IL-6)	C(IL-6)	OD(CRP)	C(CRP)
Sham	6.5	5.3	5.9	17	18	17	0.113247	0.13832	10.3	25.6	1.528	0.92847	0.138	170.708	0.098	73.5	0.923	43321.7
	6.2	5.5	5.8	18	19	18	0.0968885	0.108704	7.5	35.8	1.567	0.86125	0.201	95.2514	0.124	106	0.965	52319.6
	6.4	5.4	6.1	18	18	19	0.114315	0.11228	8.2	66.4	1.379	1.2203	0.28	51.8643	0.124	106	1.25	131830
	6.2	6.2	6.4	19	16	16	0.130237	0.105796	9.5	40.1	1.543	0.902214	0.292	47.5303	0.137	122.25	0.935	45821.3
	6.5	6.1	6.3	17	17	17	0.0991597	0.0984874	4.9	57.8	1.114	1.9322	0.234	73.1689	0.089	62.25	0.925	43734.4
	6.3	6.5	6.4	18	19	16	0.121107	0.160208	3.3	48.7	1.398	1.17962	0.208	89.9185	0.125	107.25	1.317	155192
	5.8	6.9	6.6	19	18	18	0.103433	0.093133	7.1	27.4	1.156	1.7976	0.244	67.7727	0.117	97.25	0.964	52097.3
	5.9	6.7	6.1	20	17	19	0.151613	0.130108	5.9	41.4	1.46	1.05426	0.323	38.0029	0.117	97.25	1.217	120977
	6.5	6.9	5.7	18	16	19	0.147097	0.102796	6.3	22.6	1.424	1.12572	0.26	60.0941	0.078	48.5	0.83	25883.9
	6.2	6.8	5.8	19	17	18	0.0932331	0.13609	4.7	40	1.261	1.50034	0.31	41.7353	0.101	77.25	0.725	10312.6
OVX	6.9	6.9	7.2	9	9	8	0.0280584	0.037037	7	53.2	1.7	0.655206	0.362	28.6254	0.277	297.25	2.678	1.01459e+06
	6.8	6.8	7.3	10	9	7	0.0193237	0.0398551	13.4	84.9	1.772	0.556568	0.375	25.9962	0.49	563.5	2.762	1.09166e+06
	7	7.5	7.4	8	8	8	0.0336788	0.0518135	12.3	53.9	1.726	0.618638	0.365	27.9993	0.229	237.25	2.497	858003
	8.2	7.8	7.9	7	8	6	0.0531309	0.0388994	7.3	81.3	1.901	0.398528	0.405	20.6772	0.137	122.25	3.102	1.43218e+06
	7.5	7.3	7.6	8	8	7	0.0378452	0.0310263	17.3	64.9	1.965	0.327821	0.435	16.2212	0.213	217.25	2.643	983295
	8.3	8.1	7.5	6	7	8	0.0533997	0.0109453	9.9	71.1	1.678	0.687034	0.372	26.5839	0.129	112.25	2.646	985958
	7.2	7.3	7.2	8	8	6	0.0571096	0.0384615	17.8	104	1.75	0.585847	0.375	25.9962	0.139	124.75	3.111	1.44181e+06
	6.9	8.2	8.2	9	6	5	0.0561798	0.0360127	10.4	101	1.726	0.618638	0.379	25.2295	0.091	64.75	2.692	1.02724e+06
	8.3	7.3	8.1	7	8	7	0.0541857	0.0377473	9	83.2	1.703	0.65093	0.427	17.3357	0.254	268.5	2.678	1.01459e+06
	6.9	7.2	7.9	8	7	8	0.0556274	0.0333118	8.2	78.4	1.704	0.649508	0.355	15.1342	0.115	94.75	2.647	986847
	7.2	7.2	7.2	8	7	9	0.0259474	0.0334585	11.8	64.1	1.808	0.510195	0.343	32.8873	0.141	127.25	2.706	1.03997e+06
FSE-L	7.3	6.9	7.1	9	9	12	0.0612113	0.0309278	16.7	61.4	1.554	0.883281	0.374	26.1909	0.171	164.75	2.741	1.07213e+06
	7.5	6.8	7	7	10	12	0.0536013	0.0452261	6.6	72.7	1.598	0.810159	0.332	35.6135	0.171	164.75	2.812	1.13887e+06
	6.9	6.9	7	10	10	11	0.0477738	0.0487488	14.6	77.3	1.597	0.811776	0.341	33.3681	0.122	103.5	2.394	774691
	7.9	7.1	7.2	7	7	11	0.062637	0.0682744	6.8	68.8	1.7	0.655206	0.313	40.8426	0.147	134.75	2.576	924750
	7.9	7	6.9	7	8	13	0.0436747	0.038253	10.1	89.8	1.833	0.479064	0.342	33.1269	0.087	59.75	2.456	824337
	7	6.8	6.8	8	8	14	0.052994	0.0350299	8.5	98.6	1.641	0.742487	0.334	35.1026	0.132	116	2.635	976211
	6.8	6.9	7.2	11	19	12	0.0570366	0.0471172	9.4	79.7	1.598	0.810159	0.313	40.8426	0.133	117.25	2.725	1.05737e+06
	6.9	6.6	7	10	11	12	0.0452102	0.0347771	14.1	83.7	1.783	0.5422	0.322	38.2779	0.124	106	2.745	1.07584e+06
	6.8	6.8	7.1	11	10	11	0.0409836	0.0537341	17.8	84.4	1.651	0.727255	0.423	17.9121	0.127	109.75	2.617	960365
	7.2	6.7	6.8	8	9	11	0.0588822	0.0472389	8.4	74.3	1.616	0.781393	0.357	29.6961	0.106	83.5	2.62	962997
	6.8	6.5	6.9	10	10	10	0.0466939	0.0374915	10.1	64.9	1.861	0.445189	0.293	47.1873	0.121	102.25	2.741	1.07213e+06
FSE-M	6.9	6.7	6.2	9	11	15	0.0820407	0.0496381	15.8	55.9	1.58	0.839581	0.292	47.5303	0.086	58.5	2.552	904211
	7	6.5	6.6	8	9	15	0.0605542	0.0407116	7.7	67.9	1.638	0.747093	0.294	46.8468	0.12	101	2.573	922170
	6.8	6.8	6.5	9	8	14	0.0775054	0.0612833	6.3	69.7	1.641	0.742487	0.278	52.6277	0.124	106	2.461	828407
	7.1	6.7	6.7	7			0.0716634				1.57	0.856217	0.293	47.1873	0.086	58.5	2.646	985958
	6.9	6.7		9			0.0713277				1.653	0.724231	0.301	44.5347	0.092	66	2.576	924750
	6.9	6.6		9			0.0595909				1.693	0.665244	0.294	46.8468	0.092	66	2.548	900810
	7.2	7.1		7			0.0659679				1.147	1.82562	0.328	36.657	0.132	116	2.514	872158
	7	6.5		8			0.0527142				1.921	0.375926	0.3	44.8575	0.111	89.75	2.668	1.0056e+06
	7.1	6.7		7			0.0682323				1.535	0.916153	0.275	53.7961	0.102	78.5	2.582	929920
	7	6.6		9			0.0694172				1.555	0.881574	0.311	41.4355	0.132	116	2.39	771540
	7.2	6.8		9			0.0445783				1.643	0.739426	0.378	25.4195	0.129	112.25	2.512	870487
	7.1	6.7	6.4	7	9	16	0.0716634	0.0664037	10.2	57	1.57	0.856217	0.293	47.1873	0.086	58.5	2.646	985958
	6.9	6.7	6.5	9	9	14	0.0713277	0.133828	14.1	58.2	1.653	0.724231	0.301	44.5347	0.092	66	2.576	924750
	6.9	6.6	6.2	9	10	17	0.0595909	0.0456567	8.7	86.7	1.693	0.665244	0.294	46.8468	0.092	66	2.548	900810
	7.2	7.1	6.8	7	9	13	0.0659679	0.041307	15.1	81.9	1.147	1.82562	0.328	36.657	0.132	116	2.514	872158
	7	6.5	6.3	8	8	14	0.0527142	0.0411045	8.4	81.1	1.921	0.375926	0.3	44.8575	0.111	89.75	2.668	1.0056e+06
	7.1	6.7	6.5	7	8	13	0.0682323	0.0431609	10.4	74.6	1.535	0.916153	0.275	53.7961	0.102	78.5	2.582	929920
	7	6.6	6.3	9	10	16	0.0694172	0.0438769	17.8	73.2	1.555	0.881574	0.311	41.4355	0.132	116	2.39	771540
	7.2	6.8	6.7	9	9	15	0.0445783	0.0427711	11.3	86.4	1.643	0.739426	0.378	25.4195	0.129	112.25	2.512	870487
FSE-H	6.5	6.2	6	11	12	17	0.0845718	0.0615711	14	50	1.596	0.813395	0.37	26.982	0.113	92.25	2.35	740382
	6.8	6.5	6.2	9	10	13	0.0578093	0.066261	9.6	69.9	0.837	3.15821	0.343	32.8873	0.089	62.25	2.494	855517
	6.4	6.7	6.4	10	9	14	0.0771681	0.0679646	13.8	57.5	1.449	1.07572	0.323	38.0029	0.078	48.5	2.368	754324
	6.7	6.3	6.3	8	11	15	0.0689122	0.052843	14.7	82	1.359	1.26434	0.287	49.2865	0.089	62.25	1.817	385670
	6.6	6.2	5.6	9	11	19	0.0712613	0.0622282	11.8	58.6	1.474	1.02742	0.305	43.2674	0.096	71	2.42	795325
	7	6.7	6.5	7	8	15	0.12621	0.130871	11.6	50.6	0.719	3.9674	0.346	32.1784	0.096	71	2.425	799323
	6.9	6.2	5.9	9	10	18	0.109533	0.0757268	12.7	59.5	1.555	0.881574	0.372	26.5839	0.106	83.5	2.434	806546
	7.2	6.7	6.2	7	9	17	0.0769231	0.0689311	10.6	69.4	1.508	0.96429	0.316	39.9691	0.107	84.75	2.484	847256
	6.5	7.2	6.1	11	10	18	0.0715313	0.0704529	10.8	59.9	1.5	0.978886	0.286	49.6461	0.072	41	2.344	735762
	7.4	7.2	6.7	9	9	16	0.0667331	0.0441567	7.8	66.2	1.627	0.764127	0.287	49.2865	0.092	66	2.533	888113
	6.5	6.2	6.2	10	11	17	0.0576379	0.121641	11.6	53.3	1.691	0.668127	0.273	54.5911	0.079	49.75	2.354	743469
PRO	7	9	7.1	8	6.9	14	0.150246	0.222906	13.8	10.1	0.634	4.73693	0.292	47.5303	0.094	68.5	2.157	598947
	6.5	11	6.9	10	6.5	17	0.185261	0.196377	12.5	4.5	0.403	8.46808	0.301	44.5347	0.102	78.5	2.258	671122
	7.5	7	7.2	8	6.4	17	0.207071	0.188131	10.4	4.3	0.582	5.31852	0.285	50.0085	0.128	111	2.195	625628
	7	8	7.4	10	6.7	14	0.213427	0.192292	4.8	7.5	0.553	5.69038	0.346	32.1784	0.098	73.5	2.83	1.1561e+06
	6.7	10	6.9	11	7.2	15	0.208367	0.156879	10.8	8.8	0.662	4.46161	0.306	42.9564	0.109	87.25	2.695	1.02996e+06
	6.3	11	6.8	10	7.1	17	0.111845	0.295501	11.6	7.8	0.394	8.702	0.315	40.2582	0.089	62.25	2.625	967392
	7.4	9	7	12	7.4	14	0.122526	0.198737	12.2	5.6	0.583	5.30636	0.337	34.349	0.114	93.5	2.585	932511
	7.3	7	7.2	9	7.2	16	0.172925	0.256375	14.3	17.7	0.617	4.91628	0.288	48.9299	0.121	102.25	2.189	621377
	7.6	6	7.5	10	7	15	0.114366	0.194623	8.4	1.7	0.521	6.14874	0.16	136.96	0.096	71	2.524	880537
	7.2	8	7.9	12	8.3	14	0.214528	0.195837	14.1	6.1	0.655	4.52824	0.308	42.3413	0.14	126	2.438	809766

## Sheet: n=6
Groups	immunohistochemical staining（％Area）
	ERalpha	EGFR
Sham	10.82	20.56
	7.51	8.57
	15.41	19.96
	3.93	26.07
	8.63	19.19
	5.54	52.08
OVX	3.36	11.58
	4.76	13.22
	4.78	14.53
	3.9	7.85
	6.08	20.07
	4.42	20.38
FSE-L	4.02	16.77
	4.92	16.38
	5.23	19.46
	6.32	13.31
	7.21	16.74
	5.04	24.92
FSE-M	7.39	32.53
	6.93	24.2
	9.92	31.61
	9.13	16.01
	12.01	26.72
	9.82	28.65
FSE-H	10.49	23.89
	7.6	35.22
	9.97	37.66
	11.98	38.65
	8.2	27.39
	10.36	33.49

## Sheet: n=3
Groups	WB
	ERalpha/βactin	EGF/βactin	EGFR/βactin	PPI3K/βactin	PI3K/βactin	PPI3K/PI3K	PAKT/βactin	AKT/βactin	PAKT/AKT
Sham	0.934781	0.865374	1.49508	0.390798	0.632218	0.618138	0.600522	0.984381	0.610051
	0.823994	0.299019	1.29615	0.269457	0.530758	0.507683	0.440018	0.883359	0.498119
	0.759773	0.68011	1.10009	0.277793	0.639266	0.43455	0.784373	0.919492	0.85305
OVX	0.177742	0.00549958	0.0545897	0.0681188	0.410387	0.165987	0.0384022	0.212329	0.180862
	0.191375	0.0433077	0.0381556	0.0437038	0.428298	0.102041	0.0568988	0.142941	0.398059
	0.0391158	0.0166151	0.0531767	0.0310026	0.161102	0.192441	0.190129	0.51663	0.368018
FSE-L	0.590005	0.0753799	0.676427	0.25584	0.421133	0.607504	0.289453	0.584052	0.495594
	0.447006	0.364862	0.785225	0.0627882	0.32793	0.191468	0.203564	0.400449	0.508339
	0.245384	0.14866	0.639711	0.227186	0.405208	0.560666	0.412352	0.758766	0.543451
FSE-M	0.695495	0.0857166	0.436326	0.350917	0.486486	0.721329	0.384688	0.607923	0.63279
	0.558265	0.740744	0.988577	0.131843	0.514909	0.256052	0.231562	0.410483	0.56412
	0.27075	0.506707	0.801493	0.364074	0.619835	0.587373	0.468989	0.78224	0.599546
FSE-H	0.71922	0.111026	0.964127	0.509789	0.693187	0.735427	0.589466	0.890136	0.66222
	0.59802	0.844678	1.40021	0.256757	0.543995	0.471985	0.258886	0.451913	0.572866
	0.287805	0.689662	1.00331	0.45357	0.733997	0.617945	0.569291	0.968776	0.587639
